# Supplementary material for: Quality Control of the Dietary Supplements Containing Selected Fat-Soluble Vitamins D and K
Source: Nutrients. 2023 Mar 28;15(7):1650. doi: 10.3390/nu15071650 (PMC10096846; doi:10.3390/nu15071650)
Supplement: Supplementary file 1 [file nutrients-15-01650-s001.zip]

Archive with 1 entries (1 files):
- nutrients-2295393-supplementary.pdf
